# Supplementary material for: Soluble Frizzled-related proteins promote exosome-mediated Wnt re-secretion
Source: Commun Biol. 2024 Mar 1;7:254. doi: 10.1038/s42003-024-05881-8 (PMC10907715; doi:10.1038/s42003-024-05881-8)
Supplement: Supplementary file 3 — Supplementary Data [file 42003_2024_5881_MOESM3_ESM.xlsx]

## Sheet: Fig.1c
Figure 1c	Effect of Wnt-binding proteins to level of GFP-Wnt3a re-secretion on exosome
							Median	Substract		Compare to			Anova: Single Factor
		Treatment	Signal	Total	Area	Mean	background		P100/input	control
		control	67873762	148646542	3910	38017	20658	67853104	0.670349	1			SUMMARY
	P100-2	sFRP2	130012519	471819199	8280	56983	41281	129971238	2.93298	4.3753			Groups	Count	Sum	Average	Variance
1st		sFRP3	58728236	131347436	3600	36485.4	20172	58708064	0.615945	0.918842			control	3	3	1	0
		exFzd8	7662924	68992524	3600	19164.6	17036	7645888	0.0634737	0.0946875			sFRP2	3	12.0998	4.03328	0.151679
		control	101239247	211969391	5936	35709.1	18654	101220593					sFRP3	3	1.64027	0.546756	0.125012
		sFRP2	44331106	138549146	5432	25506.1	17345	44313761					exFzd8	3	0.883759	0.294586	0.17881
	input	sFRP3	95332494	204788694	5880	34828	18615	95313879
		exFzd8	120476886	233678646	5880	39741.3	19252	120457634
													ANOVA
													Source of Variation	SS	df	MS	F	P-value	F crit
							Median	Substract		Compare to			Between Groups	27.0758	3	9.02527	79.2558	2.72667e-06	4.06618
		Treatment	Signal	Total	Area	Mean	background		P100/input	control			Within Groups	0.911002	8	0.113875
		control	195840	467568	5661	82.595	48	195792	0.277571	1
	P100-2	sFRP2	580056	892176	6120	145.78	51	580005	1.00186	3.6094			Total	27.9868	11
2nd		sFRP3	29320	217132	3996	54.337	47	29273	0.0597311	0.215192
		exFzd8	951	199671	4320	46.22	46	905	0.00242526	0.00873743
		control	705430	1074790	6840	157.133	54	705376						1st	2nd	3rd
		sFRP2	578991	979131	6156	159.053	65	578926					control	1	1	1
	input	sFRP3	490131	804087	6156	130.618	51	490080					sFRP2	4.3753	3.6094	4.11514
		exFzd8	373206	681006	6156	110.625	50	373156					sFRP3	0.918842	0.215192	0.506235
													exFzd8	0.0946875	0.00873743	0.780334
3rd							Median	Substract		Compare to
		Treatment	Signal	Total	Area	Mean	background		P100/input	control				Average	SE
	P100-2	control	156849	180564	4743	38.07	5	156844	0.181238	1			control	1	0
		sFRP2	568358	715670	6138	116.597	24	568334	0.74582	4.11514			sFRP2	4.03328	0.224855
	input	control	865423	1029070	8613	119.479	19	865404					sFRP3	0.546756	0.204134
		sFRP2	762034	830938	8613	96.475	8	762026					exFzd8	0.294586	0.244138
	P100-2	control	463073	471686	8613	54.764	1	463072	0.535093	1
		sFRP3	71912	80525	8613	9.349	1	71911	0.270883	0.506235			Turkey test
		exFzd8	80762	108926	8613	12.647	0	80762	0.417552	0.780334			Control vs sFRP2	2e-05
		control	865423	1029070	8613	119.479	19	865404					Control vs sFRP3	0.4084
	input	sFRP3	265469	265469	8613	30.822	0	265469					Control vs exFzd8	0.1237
		exFzd8	193418	193418	8613	22.457	0	193418

## Sheet: Fig.1e
Figure 1e		The effect of MVB inhibitor on exosome-mediated re-secretion of GFP-Wnt3a
								Median	Substract	Compare to					1st	2nd	3rd
			Treatment	Signal	Total	Area	Mean	background		control DMSO			Control	DMSO	1	1	1
		Control	DMSO	69959533	128316682	9417	13626.1	6197	69953336	1				GW4689	0.196352	0.149576	0.447235
			GW4689	13741660	75622960	10062	7515.7	6150	13735510	0.196352			sFRP2	DMSO	2.86237	2.58562	2.01316
		sFRP2	DMSO	200239383	268188069	10062	26653.6	6753	200232630	2.86237				GW4689	0.664611	0.622716	0.837595
			GW4689	46497934	112528003	10707	10509.8	6167	46491767	0.664611
															Average	SE
													Control	-	1	0
		Control	DMSO	68061261	104290077	5616	18570.2	6451	68054810	1				+	0.264388	0.0924154
			GW4689	10185540	44673396	5616	7954.66	6141	10179399	0.149576			sFRP2	-	2.48705	0.250053
		sFRP2	DMSO	175972685	226915421	5616	40405.2	9071	175963614	2.58562				+	0.708307	0.0657654
			GW4689	42385323	78945483	5616	14057.2	6510	42378813	0.622716
													Turkey test
													Control (DMSO) vs control (GW4869)				0.022314
		Control	DMSO	141971	1836	77.326	29	276	141695	1			sFRP2 (DMSO) vs sFRP2 (GW4689)				7.58e-05
			GW4689	63587	1836	59.069	28	216	63371	0.447235			Control (DMSO) vs sFRP2 (DMSO)				0.0002749
		sFRP2	DMSO	285756	1836	155.641	32	502	285254	2.01316
			GW4689	119242	1836	64.947	32	559	118683	0.837595
			DMSO	GW4869
		Control	1	0.196352									Anova: Two-Factor With Replication
			1	0.149576
			1	0									SUMMARY	DMSO	GW4869	Total
		sFRP2	2.86237	0.664611									Control
			2.58562	0.622716									Count	3	3	6
			2.01316	0.837595									Sum	3	0.345929	3.34593
													Average	1	0.11531	0.557655
													Variance	0	0.0105192	0.239011
													sFRP2
													Count	3	3	6
													Sum	7.46115	2.12492	9.58607
													Average	2.48705	0.708307	1.59768
													Variance	0.18758	0.0129753	1.0294
													Total
													Count	6	6
													Sum	10.4611	2.47085
													Average	1.74352	0.411808
													Variance	0.738426	0.114892
													ANOVA
													Source of Variation	SS	df	MS	F	P-value	F crit
													Sample	3.24494	1	3.24494	61.4938	5.0406e-05	5.31766
													Columns	5.3204	1	5.3204	100.825	8.2317e-06	5.31766
													Interaction	0.599495	1	0.599495	11.3608	0.00977714	5.31766
													Within	0.422149	8	0.0527686
													Total	9.58699	11

## Sheet: Fig.3d
Figure 3d	Involvement of co-receptors of LRP5 and LRP6 in the increase of exosome-mediated GFP-Wnt3a re-secretion by sFRP2 (LRP5-6 double KO cells)
1st							Median	Substract		Compare to		Parental	-	1	1	1		Anova: Two-Factor With Replication
			Signal	Total	Area	Mean	background		P100/input	control			+	2.13943	3.298	4.91849
	Parental	-	80555	251843	2379	105.861	72	80483	0.380945	1		LRP5/6 KO #41	-	0.463353	0.847007	0.996098		SUMMARY	-	+	Total
		+	129610	303277	2379	127.481	73	129537	0.815006	2.13943			+	1.91594	2.91101	4.26		Parental
	LRP5/6 KO #41	-	37362	203892	2379	85.705	70	37292	0.176512	0.463353								Count	3	3	6
		+	116078	289745	2379	121.793	73	116005	0.729867	1.91594				Average	SE			Sum	3	10.3559	13.3559
	input	-	211352	547352	4200	130.322	80	211272				Parental	-	1	0			Average	1	3.45197	2.22599
		+	159017	443917	3700	119.978	77	158940					+	3.45197	0.80593			Variance	0	1.94857	2.58308
												LRP5/6 KO #41	-	0.768819	0.158681
													+	3.02898	0.679238			LRP5/6 KO #41
2nd	Parental	-	110145875	160144691	6048	26479	8267	110137608	0.442532	1								Count	3	3	6
		+	294169953	387314337	8208	47187.4	11348	294158605	1.45947	3.298								Sum	2.30646	9.08695	11.3934
	LRP5/6 KO #41	-	93292216	126397240	6696	18876.5	4944	93287272	0.374828	0.847007			-	+				Average	0.768819	3.02898	1.8989
		+	259648961	322057193	8856	36366	7047	259641914	1.28822	2.91101		Parental	1	2.13943				Variance	0.0755394	1.38409	2.11635
	input	-	248885596	294511708	8856	33255.6	5152	248880444					1	3.298
		+	201556776	241420656	7560	31933.9	5273	201551503					1	4.91849				Total
												LRP5/6 KO #41	0.463353	1.91594				Count	6	6
													0.847007	2.91101				Sum	5.30646	19.4429
3rd	Parental	-	165558	200010	8613	23.222	4	165554	0.181962	1			0.996098	4.26				Average	0.884409	3.24048
		+	675963	762093	8613	88.482	10	675953	0.894978	4.91849								Variance	0.0462492	1.38674
	LRP5/6 KO #41	-	164910	182136	8613	21.147	2	164908	0.181252	0.996098
		+	585462	637140	8613	73.974	6	585456	0.775158	4.26
	input	-	909845	1064879	8613	123.636	18	909827										ANOVA
		+	755282	832799	8613	96.691	9	755273				Turkey HSD						Source of Variation	SS	df	MS	F	P-value	F crit
													p					Sample	0.320956	1	0.320956	0.376686	0.556427	5.31766
												Parental (-) and KO (-)	0.989					Columns	16.6532	1	16.6532	19.5448	0.00222367	5.31766
												Parental (+) and KO (+)	0.941					Interaction	0.0275933	1	0.0275933	0.0323846	0.861661	5.31766
																		Within	6.81641	8	0.852051
																		Total	23.8181	11

## Sheet: Fig.5
Figure 5		Numerial source data for AUC analysis
GFPWnt3a/L + parental 293			GFPWnt3a/L + sFRP2/293			GFPWnt3a/L + sFRP3/293			GFPWnt3a/L + sFRP4/293			mClover-Wnt5a/293 + parental 293			mClover-Wnt5a/293 + sFRP2/293			mClover-Wnt5a/293 + sFRP3/293			mClover-Wnt5a/293 + sFRP4/293			Wnt11-mClover/293 + parental 293			Wnt11-mClover/293 + sFRP2/293			Wnt11-mClover/293 + sFRP3/293			Wnt11-mClover/293 + sFRP4/293
s20,w	c(s20,w)		s20,w	c(s20,w)		s20,w	c(s20,w)		s20,w	c(s20,w)		s20,w	c(s20,w)		s20,w	c(s20,w)		s20,w	c(s20,w)		s20,w	c(s20,w)		s20,w	c(s20,w)		s20,w	c(s20,w)		s20,w	c(s20,w)		s20,w	c(s20,w)
0	3.08178		0	0.777237		0	1.93265		0	3.27811		0	1.11791		0	1.06545		0	1.37687		0	1.1572		0	2.55582		0	2.55813		0	2.68035		0	2.87764
0.441367	0.000169512		0.441367	90.7223		0.441367	2.18764		0.441367	0.254686		0.441406	40.6671		0.441406	24.2539		0.441406	11.5598		0.441406	131.993		0.441555	0.00772038		0.441555	0.0126595		0.441555	0.000152237		0.441555	4.78129e-05
0.882734	2.30982e-06		0.882734	9.09792		0.882734	0.000438678		0.882734	0.043035		0.882811	8.20291		0.882811	15.7636		0.882811	3.77438		0.882811	21.0366		0.88311	6.82939e-06		0.88311	2.31945e-05		0.88311	2.85007e-08		0.88311	5.51221e-09
1.3241	6.45265e-07		1.3241	1.23625		1.3241	3.7687e-08		1.3241	0.0202386		1.32422	0.61129		1.32422	11.9652		1.32422	1.77288		1.32422	1.76189		1.32466	7.59025e-07		1.32466	4.43023e-06		1.32466	2.79253e-16		1.32466	4.17328e-10
1.76547	3.46724e-07		1.76547	0.500811		1.76547	2.69816e-11		1.76547	0.0178721		1.76562	0.042079		1.76562	10.7256		1.76562	0.954821		1.76562	0.171946		1.76622	1.82489e-05		1.76622	0.000137099		1.76622	1.63007e-07		1.76622	3.19473e-08
2.20683	5.40728e-07		2.20683	0.935862		2.20683	1.79434e-12		2.20683	0.0482869		2.20703	0.00898845		2.20703	11.2723		2.20703	0.877188		2.20703	0.0720233		2.20778	0.014986		2.20778	0.0768409		2.20778	0.000737177		2.20778	0.00022072
2.6482	5.21333e-06		2.6482	4.34811		2.6482	2.97739e-11		2.6482	0.317811		2.64843	0.0129462		2.64843	14.6147		2.64843	1.53087		2.64843	0.249283		2.64933	8.06629		2.64933	16.8649		2.64933	2.27857		2.64933	1.15829
3.08957	0.000340641		3.08957	16.6684		3.08957	5.0047e-08		3.08957	2.69054		3.08984	0.110293		3.08984	22.9229		3.08984	4.32297		3.08984	2.2616		3.09089	151.418		3.09089	139.522		3.09089	120.879		3.09089	117.125
3.53094	0.0676334		3.53094	29.1714		3.53094	0.000615131		3.53094	17.46		3.53125	1.95505		3.53125	36.7768		3.53125	15.619		3.53125	10.5883		3.53244	119.585		3.53244	91.4908		3.53244	124.284		3.53244	162.057
3.9723	7.50426		3.9723	32.023		3.9723	1.72827		3.9723	58.2636		3.97265	22.1059		3.97265	49.2811		3.97265	51.8613		3.97265	32.2371		3.974	37.5959		3.974	38.7995		3.974	35.9257		3.974	39.9299
4.41367	79.9111		4.41367	44.1888		4.41367	73.5968		4.41367	69.3598		4.41406	67.0049		4.41406	58.9322		4.41406	96.4486		4.41406	80.3339		4.41555	27.6254		4.41555	38.6518		4.41555	27.9114		4.41555	22.9358
4.85504	45.1612		4.85504	84.3999		4.85504	31.8726		4.85504	29.8796		4.85546	50.44		4.85546	78.3386		4.85546	75.2507		4.85546	60.6829		4.85711	47.5221		4.85711	62.1703		4.85711	53.8243		4.85711	44.879
5.2964	5.85157		5.2964	119.686		5.2964	1.42654		5.2964	10.5417		5.29687	26.4614		5.29687	91.4638		5.29687	35.5501		5.29687	19.0152		5.29866	70.0991		5.29866	66.6928		5.29866	75.5317		5.29866	82.4264
5.73777	2.1547		5.73777	80.7251		5.73777	0.209615		5.73777	10.6609		5.73827	22.5755		5.73827	69.1208		5.73827	23.738		5.73827	13.0489		5.74022	48.8629		5.74022	42.4485		5.74022	47.6838		5.74022	63.656
6.17914	8.61167		6.17914	39.331		6.17914	0.761537		6.17914	51.29		6.17968	28.6137		6.17968	43.2917		6.17968	35.4945		6.17968	27.4936		6.18177	26.296		6.18177	28.2682		6.18177	25.7009		6.18177	34.397
6.6205	132.512		6.6205	25.2693		6.6205	25.8779		6.6205	394.185		6.62108	44.7653		6.62108	30.1145		6.62108	75.0272		6.62108	66.674		6.62333	22.7058		6.62333	27.872		6.62333	23.7884		6.62333	28.0722
7.06187	848.581		7.06187	23.2038		7.06187	482.87		7.06187	890.605		7.06249	64.746		7.06249	24.7762		7.06249	109.603		7.06249	83.3602		7.06488	33.9146		7.06488	37.1468		7.06488	37.8982		7.06488	38.8609
7.50324	632.529		7.50324	23.2112		7.50324	610.23		7.50324	398.027		7.50389	64.3364		7.50389	23.57		7.50389	87.5605		7.50389	71.5055		7.50644	53.6415		7.50644	51.4646		7.50644	60.0873		7.50644	58.8408
7.94461	119.431		7.94461	20.2466		7.94461	66.2058		7.94461	108.118		7.9453	52.3445		7.9453	20.8756		7.9453	51.3768		7.9453	58.0391		7.94799	64.0235		7.94799	61.0315		7.94799	66.4745		7.94799	70.6138
8.38597	28.2831		8.38597	15.7134		8.38597	4.34764		8.38597	55.3731		8.38671	40.6092		8.38671	16.8498		8.38671	32.5325		8.38671	35.7184		8.38955	60.7737		8.38955	61.1551		8.38955	60.1783		8.38955	70.4449
8.82734	20.2703		8.82734	12.4999		8.82734	1.03836		8.82734	60.6158		8.82811	28.9262		8.82811	16.7261		8.82811	25.3522		8.82811	23.1695		8.8311	58.3629		8.8311	60.1216		8.8311	60.4888		8.8311	68.5633
9.26871	33.7258		9.26871	11.3841		9.26871	1.4651		9.26871	81.9921		9.26952	23.6081		9.26952	18.7874		9.26952	24.2668		9.26952	26.4574		9.27266	62.8137		9.27266	64.1901		9.27266	71.1189		9.27266	71.8919
9.71007	60.5496		9.71007	12.1586		9.71007	5.91243		9.71007	88.7097		9.71092	24.2885		9.71092	17.5713		9.71092	27.2193		9.71092	34.1216		9.71421	71.4475		9.71421	72.8238		9.71421	82.5329		9.71421	80.507
10.1514	76.3743		10.1514	14.3679		10.1514	24.5549		10.1514	76.3485		10.1523	24.2858		10.1523	15.2863		10.1523	32.4713		10.1523	25.4886		10.1558	78.435		10.1558	81.367		10.1558	85.8767		10.1558	89.721
10.5928	70.0012		10.5928	17.1883		10.5928	55.3417		10.5928	64.9744		10.5937	20.6827		10.5937	16.256		10.5937	36.1869		10.5937	15.9798		10.5973	80.9797		10.5973	83.8001		10.5973	82.5281		10.5973	93.2326
11.0342	60.8274		11.0342	18.7867		11.0342	63.0386		11.0342	62.0354		11.0351	17.5907		11.0351	21.2785		11.0351	34.1967		11.0351	16.8309		11.0389	80.4712		11.0389	82.207		11.0389	81.1354		11.0389	92.4753
11.4755	59.1141		11.4755	17.518		11.4755	48.2381		11.4755	63.1513		11.4765	17.9675		11.4765	26.662		11.4765	27.6076		11.4765	26.2032		11.4804	79.1396		11.4804	79.5293		11.4804	83.6154		11.4804	90.8481
11.9169	64.06		11.9169	14.8449		11.9169	34.231		11.9169	62.8469		11.9179	22.9735		11.9179	26.2883		11.9179	21.6552		11.9179	35.2395		11.922	78.3585		11.922	78.4742		11.922	86.9815		11.922	91.1794
12.3583	69.8569		12.3583	13.4817		12.3583	28.1152		12.3583	61.6067		12.3594	29.917		12.3594	22.2858		12.3594	18.8496		12.3594	34.0462		12.3635	78.1573		12.3635	77.5182		12.3635	87.0257		12.3635	91.457
12.7996	68.7965		12.7996	14.1044		12.7996	27.6241		12.7996	63.5227		12.8008	30.364		12.8008	19.9113		12.8008	19.8354		12.8008	28.4179		12.8051	78.3702		12.8051	76.7637		12.8051	82.888		12.8051	88.7732
13.241	59.7611		13.241	15.73		13.241	30.5565		13.241	67.8835		13.2422	24.9652		13.2422	19.8262		13.2422	24.489		13.2422	25.5305		13.2466	76.6712		13.2466	75.2168		13.2466	79.0712		13.2466	83.6483
13.6824	49.5476		13.6824	16.3915		13.6824	34.0522		13.6824	68.9511		13.6836	21.1066		13.6836	20.4496		13.6836	31.3868		13.6836	25.0181		13.6882	72.321		13.6882	73.2523		13.6882	77.8516		13.6882	76.4788
14.1237	43.7226		14.1237	15.2655		14.1237	34.866		14.1237	62.4584		14.125	20.4448		14.125	20.4701		14.125	36.448		14.125	22.52		14.1298	67.0857		14.1298	69.7921		14.1298	77.9829		14.1298	72.3495
14.5651	44.0384		14.5651	13.5048		14.5651	32.0702		14.5651	52.9126		14.5664	21.3327		14.5664	20.1519		14.5664	35.4995		14.5664	17.032		14.5713	63.9531		14.5713	65.3283		14.5713	75.1536		14.5713	71.406
15.0065	48.9041		15.0065	12.0393		15.0065	27.5915		15.0065	46.3631		15.0078	22.188		15.0078	19.4095		15.0078	29.427		15.0078	13.0023		15.0129	62.4067		15.0129	60.2957		15.0129	67.54		15.0129	72.5404
15.4478	53.5528		15.4478	11.053		15.4478	24.0386		15.4478	43.5881		15.4492	21.8754		15.4492	17.9142		15.4492	22.4755		15.4492	13.6551		15.4544	61.3979		15.4544	56.1383		15.4544	58.6168		15.4544	72.7655
15.8892	53.0663		15.8892	10.6233		15.8892	22.5942		15.8892	42.7305		15.8906	20.0879		15.8906	16.059		15.8906	17.4099		15.8906	21.5982		15.896	59.42		15.896	55.049		15.896	52.7187		15.896	69.942
16.3306	47.5857		16.3306	10.8045		16.3306	23.0812		16.3306	42.1495		16.332	18.0347		16.332	14.8678		16.332	14.4995		16.332	35.4062		16.3375	55.5654		16.3375	55.981		16.3375	51.6074		16.3375	64.9731
16.7719	40.786		16.7719	11.3887		16.7719	24.936		16.7719	40.978		16.7734	16.8579		16.7734	14.5067		16.7734	13.3931		16.7734	34.8982		16.7791	50.3695		16.7791	56.0809		16.7791	53.5339		16.7791	59.3827
17.2133	36.3136		17.2133	11.6976		17.2133	26.6745		17.2133	39.8703		17.2148	16.4454		17.2148	14.3516		17.2148	13.5885		17.2148	18.649		17.2206	45.4929		17.2206	52.5819		17.2206	55.0684		17.2206	54.1067
17.6547	34.5569		17.6547	11.1121		17.6547	26.9103		17.6547	39.409		17.6562	16.2739		17.6562	13.7162		17.6562	14.9655		17.6562	8.76122		17.6622	43.2802		17.6622	46.6744		17.6622	54.3872		17.6622	50.0222
18.096	34.8473		18.096	9.94352		18.096	25.1456		18.096	39.9557		18.0976	16.2213		18.0976	13.0748		18.0976	17.1604		18.0976	6.65043		18.1038	43.9624		18.1038	41.9816		18.1038	51.9295		18.1038	48.1779
18.5374	36.3839		18.5374	8.7788		18.5374	22.043		18.5374	40.7248		18.539	16.1483		18.539	13.1247		18.539	19.6307		18.539	9.64921		18.5453	46.3826		18.5453	39.929		18.5453	48.7385		18.5453	48.3715
18.9788	37.8983		18.9788	7.97918		18.9788	18.9396		18.9788	40.8316		18.9804	15.6386		18.9804	13.7246		18.9804	21.4567		18.9804	18.6069		18.9869	47.4062		18.9869	39.7681		18.9869	46.1614		18.9869	49.0712
19.4201	39.0534		19.4201	7.49227		19.4201	16.467		19.4201	39.2955		19.4218	14.5486		19.4218	13.9584		19.4218	22.0499		19.4218	28.3379		19.4284	44.9616		19.4284	40.0278		19.4284	44.1182		19.4284	48.4614
19.8615	38.8861		19.8615	7.22275		19.8615	15.0365		19.8615	36.3504		19.8633	13.2788		19.8633	13.4202		19.8633	21.3496		19.8633	25.7458		19.87	40.6131		19.87	39.755		19.87	42.0596		19.87	46.3897
20.3029	36.7086		20.3029	7.10616		20.3029	14.4161		20.3029	32.5915		20.3047	12.4364		20.3047	12.4945		20.3047	19.8608		20.3047	15.3468		20.3115	37.0748		20.3115	38.7649		20.3115	39.2498		20.3115	43.4392
20.7442	32.419		20.7442	7.00857		20.7442	14.3728		20.7442	29.2403		20.7461	12.0176		20.7461	11.4224		20.7461	18.1426		20.7461	8.52994		20.7531	35.2347		20.7531	37.605		20.7531	36.4414		20.7531	40.7518
21.1856	27.4736		21.1856	6.86554		21.1856	14.7838		21.1856	27.0337		21.1875	11.3841		21.1875	10.0721		21.1875	16.3916		21.1875	6.17208		21.1946	34.6097		21.1946	36.6064		21.1946	34.5007		21.1946	38.4162
21.627	23.6414		21.627	6.79247		21.627	15.3146		21.627	26.3252		21.6289	10.1929		21.6289	8.75171		21.6289	14.7712		21.6289	6.20334		21.6362	34.1885		21.6362	35.5835		21.6362	34.18		21.6362	36.5389
22.0683	21.9732		22.0683	6.93027		22.0683	15.8995		22.0683	26.9774		22.0703	8.98819		22.0703	8.08723		22.0703	13.3462		22.0703	7.19088		22.0778	32.9108		22.0778	34.1507		22.0778	34.9404		22.0778	34.8717
22.5097	22.6555		22.5097	7.41876		22.5097	16.3889		22.5097	28.1662		22.5117	8.55898		22.5117	8.36469		22.5117	12.1361		22.5117	8.00514		22.5193	30.4193		22.5193	31.881		22.5193	35.2511		22.5193	33.6474
22.9511	25.1718		22.9511	7.99922		22.9511	16.9278		22.9511	28.6288		22.9531	9.25734		22.9531	9.29052		22.9531	11.2314		22.9531	8.22688		22.9609	27.5458		22.9609	29.0112		22.9609	33.4309		22.9609	33.1895
23.3924	28.0381		23.3924	8.19633		23.3924	16.99		23.3924	27.5639		23.3945	10.7595		23.3945	10.1588		23.3945	10.6369		23.3945	8.44066		23.4024	25.4423		23.4024	26.0465		23.4024	29.3063		23.4024	32.9383
23.8338	29.338		23.8338	7.51694		23.8338	16.5491		23.8338	25.2486		23.8359	11.938		23.8359	10.3878		23.8359	10.285		23.8359	9.49332		23.844	24.4288		23.844	23.49		23.844	24.7652		23.844	31.8887
24.2752	27.9677		24.2752	6.06688		24.2752	15.3115		24.2752	22.5454		24.2773	11.8842		24.2773	9.9246		24.2773	10.1133		24.2773	11.6066		24.2855	24.4421		24.2855	21.8002		24.2855	21.7063		24.2855	29.7328
24.7165	24.7074		24.7165	4.54723		24.7165	13.4563		24.7165	20.3422		24.7187	11.0914		24.7187	8.98438		24.7187	10.0057		24.7187	13.7814		24.7271	25.0862		24.7271	21.0895		24.7271	21.0543		24.7271	26.6858
25.1579	21.2776		25.1579	3.40168		25.1579	11.3923		25.1579	18.9932		25.1601	10.3843		25.1601	7.67792		25.1601	9.90957		25.1601	14.4863		25.1686	25.3133		25.1686	21.2732		25.1686	22.6549		25.1686	23.7588
25.5993	18.7544		25.5993	2.72514		25.5993	9.47098		25.5993	18.3841		25.6015	9.89044		25.6015	6.25941		25.6015	9.84925		25.6015	13.7823		25.6102	24.2749		25.6102	21.9325		25.6102	25.6811		25.6102	21.6074
26.0407	17.6314		26.0407	2.41822		26.0407	7.97951		26.0407	18.1284		26.0429	9.48469		26.0429	5.07656		26.0429	9.85709		26.0429	12.9603		26.0518	21.8574		26.0518	22.2029		26.0518	27.6712		26.0518	20.1942
26.482	17.762		26.482	2.36463		26.482	6.96189		26.482	17.7411		26.4843	9.19678		26.4843	4.28632		26.4843	9.92847		26.4843	12.3592		26.4933	18.5332		26.4933	21.4727		26.4933	26.6169		26.4933	19.3974
26.9234	18.6054		26.9234	2.5164		26.9234	6.4319		26.9234	16.8999		26.9257	9.09654		26.9257	3.79383		26.9257	9.98927		26.9257	11.2492		26.9349	15.6514		26.9349	19.7391		26.9349	22.935		26.9349	19.2924
27.3648	19.3413		27.3648	2.90846		27.3648	6.34714		27.3648	15.5774		27.3671	9.01608		27.3671	3.50615		27.3671	9.82807		27.3671	9.25248		27.3764	14.2196		27.3764	17.9529		27.3764	18.9084		27.3764	19.9002
27.8061	19.0568		27.8061	3.62039		27.8061	6.74847		27.8061	14.0571		27.8085	8.73491		27.8085	3.39334		27.8085	9.24957		27.8085	7.3637		27.818	14.6048		27.818	17.0493		27.818	16.1573		27.818	21.144
28.2475	17.4013		28.2475	4.666		28.2475	7.60439		28.2475	12.724		28.25	8.19406		28.25	3.53499		28.25	8.1995		28.25	6.64318		28.2595	16.723		28.2595	17.5211		28.2595	15.1946		28.2595	22.5492
28.6889	14.969		28.6889	5.86157		28.6889	8.90668		28.6889	11.7777		28.6914	7.38952		28.6914	4.07724		28.6914	6.93288		28.6914	7.11425		28.7011	19.6208		28.7011	19.0089		28.7011	15.7077		28.7011	23.2423
29.1302	12.5967		29.1302	6.60641		29.1302	10.4356		29.1302	11.3127		29.1328	6.29267		29.1328	5.04652		29.1328	5.72309		29.1328	7.50725		29.1426	21.6864		29.1426	20.4477		29.1426	17.0869		29.1426	22.5964
29.5716	10.8277		29.5716	6.44655		29.5716	11.8588		29.5716	11.3014		29.5742	5.02269		29.5742	6.33541		29.5742	4.80312		29.5742	6.03802		29.5842	21.2957		29.5842	20.3453		29.5842	18.3596		29.5842	20.7837
30.013	9.82159		30.013	5.42603		30.013	12.6932		30.013	11.575		30.0156	3.93754		30.0156	7.44198		30.0156	4.23848		30.0156	3.57137		30.0257	18.8056		30.0257	18.1948		30.0257	18.5417		30.0257	18.7615

## Sheet: Fig.7a,b
Figure 7a		Numerial source data for AUC analysis					Figure 7b		Numerial source data for AUC analysis
GFPWnt3a/L + control (parental293)			GFPWnt3a/L + sFRP2/293				GFPWnt3a(C77A)/L + control (parental 293)			GFPWnt3a(C77A)/L + sFRP2/293
s20,w	c(s20,w)		s20,w	c(s20,w)			s20,w	c(s20,w)		s20,w	c(s20,w)
0	4.71051		0	2.67996			0	5.82359		0	5.1301
0.219201	0.0134184		0.219201	40.7772			0.219207	6.22587e-06		0.219201	0.00384246
0.438403	0.00146126		0.438403	65.203			0.438413	9.57838e-16		0.438403	0.00145909
0.657604	0.116655		0.657604	47.4031			0.65762	0.000100225		0.657604	0.072263
0.876805	16.77		0.876805	7.86272			0.876827	0.103435		0.876805	6.23558
1.09601	75.2185		1.09601	2.53143			1.09603	17.4441		1.09601	80.2051
1.31521	15.719		1.31521	4.43084			1.31524	122.692		1.31521	84.6463
1.53441	2.39635		1.53441	14.4452			1.53445	58.3366		1.53441	17.767
1.75361	1.74014		1.75361	25.5808			1.75365	8.59697		1.75361	3.45089
1.97281	4.66477		1.97281	23.8611			1.97286	2.08089		1.97281	1.89364
2.19201	14.6571		2.19201	19.6616			2.19207	1.92348		2.19201	3.60254
2.41121	26.1404		2.41121	17.5033			2.41127	5.74694		2.41121	13.3948
2.63042	26.3983		2.63042	17.6908			2.63048	25.5494		2.63042	42.926
2.84962	20.3531		2.84962	19.6733			2.84969	73.8481		2.84962	71.4796
3.06882	16.3988		3.06882	21.708			3.06889	95.1656		3.06882	63.6556
3.28802	16.52		3.28802	23.9359			3.2881	66.5649		3.28802	44.9118
3.50722	21.8905		3.50722	28.3851			3.50731	42.5864		3.50722	37.7169
3.72642	34.7406		3.72642	36.2445			3.72651	38.219		3.72642	46.5881
3.94562	56.7083		3.94562	46.129			3.94572	56.5582		3.94562	76.2567
4.16482	80.1324		4.16482	57.5314			4.16493	111.044		4.16482	127.265
4.38403	85.7997		4.38403	73.6265			4.38413	195.757		4.38403	169.288
4.60323	67.8888		4.60323	100.926			4.60334	230.36		4.60323	159.696
4.82243	43.2182		4.82243	138.881			4.82255	167.539		4.82243	116.38
5.04163	26.2693		5.04163	177.062			5.04175	89.8673		5.04163	77.0227
5.26083	18.2296		5.26083	197.153			5.26096	45.8929		5.26083	54.81
5.48003	16.9559		5.48003	187.358			5.48017	28.9647		5.48003	46.0006
5.69923	22.2565		5.69923	153.792			5.69937	25.57		5.69923	45.5341
5.91843	39.2289		5.91843	113.389			5.91858	30.5861		5.91843	49.6349
6.13764	83.3529		6.13764	81.3428			6.13779	44.0192		6.13764	55.4802
6.35684	176.973		6.35684	60.8182			6.35699	65.0978		6.35684	60.5949
6.57604	322.626		6.57604	48.6918			6.5762	86.9551		6.57604	63.3066
6.79524	454.983		6.79524	41.0132			6.79541	98.6959		6.79524	64.4286
7.01444	476.634		7.01444	34.9103			7.01461	97.4936		7.01444	64.807
7.23364	375.312		7.23364	29.1871			7.23382	87.146		7.23364	64.9885
7.45284	244.398		7.45284	24.1895			7.45303	76.46		7.45284	65.845
7.67204	143.736		7.67204	20.6801			7.67223	69.5997		7.67204	67.3085
7.89124	85.4633		7.89124	19.0055			7.89144	67.6211		7.89124	68.8976
8.11045	55.7774		8.11045	18.9028			8.11065	71.4966		8.11045	71.1356
8.32965	41.9182		8.32965	19.6288			8.32985	79.2488		8.32965	74.0144
8.54885	36.8185		8.54885	20.16			8.54906	90.0561		8.54885	77.3388
8.76805	36.9836		8.76805	19.8416			8.76827	101.786		8.76805	81.1488
8.98725	40.8391		8.98725	19.1313			8.98747	110.11		8.98725	84.6525
9.20645	47.4105		9.20645	18.8749			9.20668	114.17		9.20645	87.8311
9.42565	55.1387		9.42565	19.4853			9.42589	114.286		9.42565	90.1487
9.64486	62.2454		9.64486	20.6213			9.64509	110.926		9.64486	91.3506
9.86406	66.8272		9.86406	21.5783			9.8643	107.033		9.86406	91.7781
10.0833	68.181		10.0833	21.8249			10.0835	105.067		10.0833	91.5701
10.3025	66.2823		10.3025	21.5938			10.3027	104.684		10.3025	92.1131
10.5217	62.8723		10.5217	21.6023			10.5219	106.772		10.5217	93.2148
10.7409	58.8956		10.7409	22.4125			10.7411	110.284		10.7409	94.9039
10.9601	55.7707		10.9601	24.161			10.9603	112.727		10.9601	97.1412
11.1793	53.9658		11.1793	26.5383			11.1795	114.987		11.1793	99.4674
11.3985	53.8355		11.3985	28.8419			11.3987	114.785		11.3985	100.799
11.6177	54.9271		11.6177	30.1144			11.618	113.083		11.6177	100.563
11.8369	56.9713		11.8369	29.6731			11.8372	109.882		11.8369	98.3835
12.0561	59.3996		12.0561	27.4514			12.0564	107.189		12.0561	94.3483
12.2753	61.5325		12.2753	24.3242			12.2756	104.466		12.2753	89.2169
12.4945	62.8347		12.4945	21.4858			12.4948	102.527		12.4945	85.1204
12.7137	62.5909		12.7137	19.8005			12.714	101.099		12.7137	82.2081
12.9329	60.7786		12.9329	19.6371			12.9332	100.602		12.9329	81.3915
13.1521	57.9259		13.1521	20.8456			13.1524	99.9247		13.1521	82.6116
13.3713	54.6141		13.3713	23.0074			13.3716	99.0206		13.3713	84.4777
13.5905	51.033		13.5905	25.3744			13.5908	96.6736		13.5905	86.2765
13.8097	48.0489		13.8097	27.1838			13.81	94.238		13.8097	86.1148
14.0289	45.5156		14.0289	27.7723			14.0292	89.9428		14.0289	83.633
14.2481	43.7597		14.2481	27.1412			14.2484	86.104		14.2481	78.8303
14.4673	42.6648		14.4673	25.4959			14.4676	82.0313		14.4673	72.8427
14.6865	42.2712		14.6865	23.5853			14.6868	78.5291		14.6865	67.2387
14.9057	42.2321		14.9057	21.7038			14.9061	75.736		14.9057	63.1292
15.1249	42.5738		15.1249	20.2703			15.1253	73.1676		15.1249	60.741
15.3441	42.6916		15.3441	19.0313			15.3445	71.3658		15.3441	60.1823
15.5633	42.5829		15.5633	17.8593			15.5637	69.6246		15.5633	60.8295
15.7825	41.7295		15.7825	16.8574			15.7829	67.8244		15.7825	61.9137
16.0017	40.4311		16.0017	16.0592			16.0021	66.2902		16.0017	62.5652
16.2209	38.7145		16.2209	16.0519			16.2213	64.8538		16.2209	61.9776
16.4401	36.8417		16.4401	16.7365			16.4405	63.3467		16.4401	59.9725
16.6593	35.2445		16.6593	17.916			16.6597	62.0902		16.6593	56.5384
16.8785	33.9331		16.8785	19.4847			16.8789	60.5029		16.8785	52.5995
17.0977	33.2529		17.0977	20.4858			17.0981	58.7446		17.0977	48.5568
17.3169	32.9902		17.3169	20.2749			17.3173	56.9887		17.3169	45.2232
17.5361	32.9177		17.5361	19.4353			17.5365	54.6808		17.5361	42.6043
17.7553	33.1575		17.7553	18.0501			17.7557	52.2828		17.7553	40.852
17.9745	33.3201		17.9745	16.3925			17.9749	49.9955		17.9745	40.0447
18.1937	33.1826		18.1937	15.7443			18.1942	48.0341		18.1937	39.9008
18.4129	32.9287		18.4129	15.3799			18.4134	46.1523		18.4129	40.0954
18.6321	32.1994		18.6321	15.2634			18.6326	45.0069		18.6321	40.502
18.8513	31.0859		18.8513	14.948			18.8518	44.1815		18.8513	40.8798
19.0705	29.6085		19.0705	15.1302			19.071	43.5579		19.0705	40.8378
19.2897	27.9973		19.2897	15.0113			19.2902	43.3796		19.2897	40.5698
19.5089	26.2845		19.5089	14.632			19.5094	43.1714		19.5089	40.1291
19.7281	24.5271		19.7281	13.6094			19.7286	42.8604		19.7281	39.4065
19.9473	23.1619		19.9473	13.0752			19.9478	42.379		19.9473	38.6609
20.1665	22.0255		20.1665	12.2594			20.167	41.6372		20.1665	37.9737
20.3857	21.2233		20.3857	11.411			20.3862	40.7977		20.3857	37.3179
20.6049	20.6852		20.6049	10.6995			20.6054	39.5298		20.6049	36.5039
20.8241	20.5335		20.8241	9.97146			20.8246	38.047		20.8241	35.4305
21.0433	20.5796		21.0433	9.87416			21.0438	36.2662		21.0433	34.1746
21.2625	20.7628		21.2625	9.82424			21.263	34.5053		21.2625	32.3957
21.4817	20.999		21.4817	9.77733			21.4823	32.4247		21.4817	30.2428
21.7009	21.1263		21.7009	9.65357			21.7015	30.4737		21.7009	28.0188
21.9201	21.2245		21.9201	9.05902			21.9207	28.5207		21.9201	25.7292
22.1393	21.1371		22.1393	8.96427			22.1399	26.7263		22.1393	23.6263
22.3585	20.8415		22.3585	8.7249			22.3591	25.2913		22.3585	21.9161
22.5777	20.3465		22.5777	8.48426			22.5783	24.1837		22.5777	20.594
22.7969	19.6305		22.7969	8.30774			22.7975	23.3944		22.7969	19.7363
23.0161	18.8939		23.0161	7.28426			23.0167	23.0094		23.0161	19.2578
23.2353	18.0486		23.2353	7.68505			23.2359	22.8569		23.2353	19.1554
23.4545	17.1578		23.4545	7.80347			23.4551	23.2185		23.4545	19.3239
23.6737	16.2373		23.6737	7.74902			23.6743	23.6084		23.6737	19.6664
23.8929	15.1686		23.8929	7.61724			23.8935	24.2798		23.8929	20.0546
24.1121	14.4286		24.1121	7.45745			24.1127	24.6585		24.1121	20.3333
24.3313	13.7127		24.3313	6.18682			24.3319	25.0501		24.3313	20.5591
24.5505	13.0746		24.5505	6.48708			24.5511	24.8656		24.5505	20.5647
24.7697	12.5456		24.7697	6.47167			24.7704	24.413		24.7697	20.2941
24.9889	12.1224		24.9889	6.22578			24.9896	23.3129		24.9889	19.8564
25.2081	11.7976		25.2081	5.87744			25.2088	21.9833		25.2081	19.213
25.4273	11.4734		25.4273	5.54617			25.428	20.2033		25.4273	18.5061
25.6465	11.3197		25.6465	5.31457			25.6472	18.534		25.6465	17.6847
25.8657	11.1621		25.8657	4.44669			25.8664	16.8453		25.8657	16.899
26.0849	10.9927		26.0849	4.83785			26.0856	15.2313		26.0849	16.0299
26.3042	10.8263		26.3042	5.25273			26.3048	13.9614		26.3042	15.1887
26.5233	10.6684		26.5233	5.67244			26.524	12.8734		26.5233	14.3345
26.7426	10.5376		26.7426	6.06065			26.7432	12.1602		26.7426	13.4196
26.9618	10.4262		26.9618	6.36508			26.9624	11.6852		26.9618	12.5526
27.181	10.3682		27.181	6.53697			27.1816	11.4124		27.181	11.679
27.4002	10.3037		27.4002	6.5356			27.4008	11.3885		27.4002	10.8249
27.6194	10.2515		27.6194	6.3448			27.62	11.478		27.6194	10.0718
27.8386	10.1839		27.8386	5.48181			27.8392	11.7472		27.8386	9.38049
28.0578	10.0802		28.0578	5.21358			28.0585	12.0101		28.0578	8.84083
28.277	9.90833		28.277	4.87606			28.2777	12.1753		28.277	8.41529
28.4962	9.6432		28.4962	4.54353			28.4969	12.254		28.4962	8.1056
28.7154	9.36679		28.7154	4.28101			28.7161	12.1152		28.7154	7.93933
28.9346	8.89571		28.9346	4.12716			28.9353	11.6908		28.9346	7.88112
29.1538	8.31163		29.1538	4.09046			29.1545	11.1123		29.1538	7.91052
29.373	7.6755		29.373	4.15237			29.3737	10.3797		29.373	8.05024
29.5922	7.00336		29.5922	4.2739			29.5929	9.48124		29.5922	8.24643
29.8114	6.33787		29.8114	3.78937			29.8121	8.67416		29.8114	8.44606
30.0306	5.70597		30.0306	3.92638			30.0313	7.91598		30.0306	8.67808

## Sheet: Sup.Fig.1c 
Sup. Figure 1c		Effect of sFRP2 on exosome-mediated secretion of GFP-Wnt3a
Exp.1							Median	Subtract	Compare to
		Treatment	Signal	Total	Area	Mean	background		control
	P100	control	9219539	72285479	11172	6470.24	5645	9219539	1
		sFRP2	150299991	248035671	17280	14353.9	5656	150299991	16.302
Exp.2							Median	Subtract	Compare to
		Treatment	Signal	Total	Area	Mean	background		control
	P100	control	30046194	96549778	10976	8796.44	6059	30040135	1
		sFRP2	400454338	572160738	28400	20146.5	6046	400448292	13.327
Exp.3							Median	Subtract	Compare to
		Treatment	Signal	Total	Area	Mean	background		control
	P100	control	7115619	45147219	9840	4588.13	3865	7111754	1
		sFRP2	191164915	263583443	18928	13925.6	3826	191161089	26.866
								Average	STDEV
							control	1	0
							sFRP2	18.832	7.115
							p	0.0123

## Sheet: Sup.Fig.6b
Sup. Figure 6b		Time-dependent re-secretion of exosome from L cells and increase of Wnt activity in P100 (exosome fractions)
	Independent exp.			Raw data (luciferase activity)								Independent exp.			Relative Wnt3a activity
	number			Sample #1	sample #2	Sample #3		Average	Stdev			number			Fold (sFRP2/bsr)
								of 3 samples	of 3 samples
	Exp.1	GFP3a S100-18h + control S100-18h		12.66	9.695	10.67		11.0083	1.51118			Exp.1	GFP3a + control		0.999849
		GFP3a S100-18h + sFRP2 S100-18h		81.98	62.76	83.65		76.13	11.6088				GFP3a + sFRP2		6.91462
	Exp.2	GFP3a S100-18h + control S100-18h		4.454	3.754	1.762		3.32333	1.39672			Exp.2	GFP3a + control		1.001
		GFP3a S100-18h + sFRP2 S100-18h		88.98	67.68	61.76		72.8067	14.3159				GFP3a + sFRP2		21.9297
	Exp.3	GFP3a S100-18h + control S100-18h		4.384	1.582	5.558		3.84133	2.04279			Exp.3	GFP3a + control		0.995164
		GFP3a S100-18h + sFRP2 S100-18h		12.07	7.83	8.531		9.477	2.27279				GFP3a + sFRP2		2.45518
	Exp.4	GFP3a S100-18h + control S100-18h		3.045	7.076	10.41		6.84367	3.68799			Exp.4	GFP3a + control		0.997619
		GFP3a S100-18h + sFRP2 S100-18h		151.7	143.8	129.8		141.767	11.0907				GFP3a + sFRP2		20.6657
															AVERAGE	STDEV
													GFP3a + control		1	0
													GFP3a + sFRP2		12.99	9.78

## Sheet: Sup.Fig.9
Sup. Figure 9			Quantification shows number of mCherry-Wnt3a posititive vesicles
						Per cell
			Exosome	Endosome		Exosome	Endosome
	Image	cell number	GFP-RFP-BFP	RFP-BFP		GFP-RFP-BFP	RFP-BFP
	1st	12	85	223		7.08333	18.5833		1	2
	2nd	17	106	283		6.23529	16.6471		1	2
	3rd	12	61	289		5.08333	24.0833		1	2
		per cell
		Exosome	Endosome
	average	6.13399	19.7712
	se	0.579568	2.22732

## Sheet: Sup. Fig.12
Sup.Fig.12		Wnt/β-catenin signaling activity in Fzd KO cells
		Dual Luciferase Assay
						Relative activity	Relative activity				Relative activity	Relative activity
	Cell line	Treatment	FRLU	RRLU	Ratio	Wnt3a/control	Fzd KO/wt (%)	Average FRLU			Wnt3/control	Fzd 1-10 KO/wt (%)	SE	T-test (wt and KO)
			1890	5.186	364.443	114.114	87.5622			HEK 293 parental	130.324	100	9.2655	0.000429199
		Wnt3a	908	1.847	491.608	153.932	118.115	130.324		Fzd 1-10 KO	0.882822	0.677407	0.0302069
	HEK 293		1164	2.965	392.58	122.925	94.3225
	wt		6.156	1.738	3.542
		Control	6.057	2.219	2.72961	3.19366
			9.404	2.571	3.65772
			23.69	50.21	0.471818	0.89045	0.68326
		Wnt3a	13.17	26.25	0.501714	0.946872	0.726554	0.882822
	HEK293		20.05	46.65	0.429796	0.811143	0.622406
	Fzd6 KO		27.02	72.61	0.372125
		Control	47.17	49.66	0.949859	0.529865	1
			23.82	89.01	0.26761

## Sheet: Sup.Fig.13b
Sup.Fig.13b		Wnt3a/β-catenin signaling activity in Lrp5-KO, Lpr6-KO, or Lrp5/6 double KO
			Dual Luciferase Assay
								Relative activity	Relative activity					MDCK	LRP5 KO	LRP6 KO	LRP5/6 KO
		Treatment	FRLU	RRLU	Ratio		Average	Wnt3/control	LRP KO/Parental (%)					102.892	51.3368	11.8664	20.7382
			2.928	0.204	14.3529		11.6648							97.5196	40.9042	32.0813	21.9373
		Control	2.626	0.237	11.0802									99.588	54.4411	50.0654	20.2764
	MDCK parental		3.117	0.326	9.56135
			4.881	0.105	46.4857			3.98512	102.892
		Wnt3a	5.287	0.12	44.0583			3.77703	97.5196				Anova: Single Factor
			6.254	0.139	44.9928			3.85714	99.588
			7.416	0.566	13.1025		13.8981						SUMMARY
		Control	8.817	0.657	13.4201								Groups	Count	Sum	Average	Variance	SE
	LRP5 KO		8.921	0.588	15.1718								MDCK	3	300	100	7.3441	1.56462
			12.38	0.448	27.6339			1.98832	51.3368				LRP5 KO	3	146.682	48.894	50.2875	4.0942
		Wnt3a	12.11	0.55	22.0182			1.58426	40.9042				LRP6 KO	3	94.0131	31.3377	365.206	11.0334
			13.07	0.446	29.3049			2.10856	54.4411				LRP5/6 KO	3	62.952	20.984	0.734936	0.494953
		Control	3.243	0.182	17.8187		17.8015
	LRP6 KO		3.331	0.227	14.674
			3.555	0.17	20.9118								ANOVA
			2.479	0.303	8.18152			0.459598	11.8664				Source of Variation	SS	df	MS	F	P-value	F crit
		Wnt3a	2.787	0.126	22.119			1.24254	32.0813				Between Groups	11073.2	3	3691.06	34.8565	6.09618e-05	4.06618
			2.796	0.081	34.5185			1.93908	50.0654				Within Groups	847.144	8	105.893
	LRP5-6 KO		5.548	0.472	11.7542		12.2099
		Control	5.896	0.536	11								Total	11920.3	11
			6.799	0.49	13.8755
			2.746	0.28	9.80714			0.803211	20.7382				Turkey test	P value
		Wnt3a	3.216	0.31	10.3742			0.849653	21.9373				MDCK vs LRP5 KO	0.0013
			3.241	0.338	9.58876			0.785325	20.2764				MDCK vs LRP6 KO	0.00017
													MDCK vs LRP5/6 KO	6e-05
														%
													MDCK	100
													Lrp5 KO	48.894
													Lrp6 KO	31.3377
													Lrp5/6 KO	20.984

[truncated: 2 more sheets: Sup.Fig.16, Sup.Fig.17]
